# Supplementary material for: Association between Metabolically Healthy Obesity and Subclinical Atherosclerosis in the Cardiovascular and Metabolic Diseases Etiology Research Center (CMERC) Cohort
Source: J Clin Med. 2022 Apr 26;11(9):2440. doi: 10.3390/jcm11092440 (PMC9103721; doi:10.3390/jcm11092440)
Supplement: Supplementary file 1 [file jcm-11-02440-s001.zip]

Archive with 1 entries (1 files):
- jcm-1662518-supplementary.pdf
